# Supplementary material for: Structure of human RNA polymerase III
Source: Nat Commun. 2020 Dec 17;11:6409. doi: 10.1038/s41467-020-20262-5 (PMC7747717; doi:10.1038/s41467-020-20262-5)
Supplement: Supplementary file 4 — Supplementary Data 1 [file 41467_2020_20262_MOESM4_ESM.xlsx]

## Sheet: Sheet1
	Hypomyelinating Leukodystrophy
	Subunit	Mutation	EM density	Predicted effect	Reference
	RPC1	P91L	NO	Disruption of RPC3/RPC6/RPC7 assembly.	Daoud H. et al (2013)
		V166I	NO		Daoud H. et al (2013)
		W310C	NO		Shimojima K. et al (2014)
		D372N	WEAK	RPC1/RPC2/RPAC2 interface instability.	Bernard G. et al (2011)
		A387G	WEAK	Neutral effect.	Daoud H. et al (2013)
		F558L	YES	RPC1/RPABC3/RPAC1 interface instability.	Bernard G. et al (2011)
		S602R	YES	Intra-subunit steric clash.	Daoud H. et al (2013)
		S636Y	NO	This residue is close to the RPC1-RPABC3 interface, mutation to a bulky tyrosine residue at this position is likely to destabilise this interaction.	Bernard G. et al (2011)
		W671R	YES	Disruption of RPABC3 assembly.	Daoud H. et al (2013)
		G672E	-	Disruption of RPABC3 assembly.	Bernard G. et al (2011)
		C724Y	YES	Intra-subunit steric clash.	Bernard G. et al (2011)
		N775I	YES	RPC1/RPC2/RPAC2 interface instability.	Bernard G. et al (2011)
		G784S	-	Solvent Exposed.	Tamura A. et al (2013)
		I804T	YES	RPC1/RPC2 interface instability in the vicinity of the bridge helix.	Shimojima K. et al (2014)
		M852V	YES	RPC1/RPC2 interface instability in the vicinity of the bridge helix.	Bernard G. et al (2011)
		I897N	NO	This residue is proximal to a hydrophobic patch on RPABC1. Mutation here would destabilise the RPC1-RPABC1 interface.	Saitsu H. et al (2011)
		R1005C	NO	This residue is close to an acidic patch on RPABC3, mutation here may destabilise the RPC1-RPABC3 interface.	Bernard G. et al (2011), Saitsu H. et al (2011)
		R1005H	NO		Potic A. et al (2012)
		N1249H	NO	This residue is close to the R1069 residue mutated in Wiedemann Rautenstrauch Syndrome. Mutation here could destabilise RPC1 and remodel the RPC1-RPABC1 interface.	Terao Y. et al (2012)
		E1261K	NO	This residue is proximal to a basic patch on RPABC1, mutation here would destabilise the RPC1-RPABC1 interaction.	Daoud H. et al (2013)
		A1331T	NO	Disruption of RPC3/RPC6/RPC7 assembly.	Potic A. et al (2012)
	RPC2	L104F	YES	RPABC4/RPABC5/RPC2 interface instability.	Daoud H. et al (2013)
		S268G	YES	Neutral effect.	Daoud H. et al (2013)
		R442C	YES	RPABC4/RPABC5/RPC2 interface instability.	Daoud H. et al (2013)
		T503K	YES	Intra-subunit steric clash.	Tetreault M. et al (2011)
		V523E	YES	Disruption of RPC4/RPC5 assembly.	Tetreault M. et al (2011)
		C527R	YES	Disruption of RPC4/RPC5 assembly.	Daoud H. et al (2013)
		R768H	YES	RPAC1/RPABC5/RPC2 interface instability.	Saitsu H. et al (2011)
		D926E	YES	RPAC1/RPABC5/RPC2 interface instability.	Saitsu H. et al (2011)
	RPAC1	T26I	YES	This region of RPAC1 acts as a platform for the interaction of 4 subunits: RPC1, RPC2, RPAC2 and RPABC3. It is in close proximity to the RPC1 (F558L) mutation and to Treacher Collins mutations. Mutations might cause instability and/or prevent subunit assembly.	Thiffault I. et al (2015), Gauquelin L. et al (2019)
		T27A	YES		Gauquelin L. et al (2019)
		P30A	YES		Gauquelin L. et al (2019)
		N32I	YES		Thiffault I. et al (2015), Gauquelin L. et al (2019)
		M65V	YES	RPAC1/RPAC2 interface instability.	Thiffault I. et al (2015), Gauquelin L. et al (2019)
		N74S	YES	RPAC1/RPC2/RPAC2 interface instability.	Thiffault I. et al (2015), Gauquelin L. et al (2019)
		V94A	YES	Neutral effect.	Thiffault I. et al (2015), Gauquelin L. et al (2019)
		I105F	YES	This region mediates direct interactions with both RPC2 and RPABC5 subunits. It is complementary to the RPC2 (R768H) mutation. Mutations might cause RPAC1/RPABC5/RPC2 interface instability.	Gauquelin L. et al (2019)
		H108Y	YES		Gauquelin L. et al (2019)
		R109H	YES		Thiffault I. et al (2015), Gauquelin L. et al (2019)
		R109C	YES		Gauquelin L. et al (2019)
		A117P	YES	Disruption of an intra-domain hydrophobic pocket.	Gauquelin L. et al (2019)
		G132D	-	Solvent Exposed.	Thiffault I. et al (2015), Gauquelin L. et al (2019)
		C146R	YES	RPAC1/RPABC5/RPC2 interface instability.	Thiffault I. et al (2015), Gauquelin L. et al (2019)
		R191Q	YES	Solvent Exposed.	Thiffault I. et al (2015), Gauquelin L. et al (2019)
		I262T	YES	Disruption of an intra-domain hydrophobic pocket.	Thiffault I. et al (2015), Gauquelin L. et al (2019)
		T313M	YES	Disruption of RPAC1/RPABC5 assembly.	Gauquelin L. et al (2019)
		E324K	YES	Mutation disrupts intra-subunit interactions.	Thiffault I. et al (2015), Gauquelin L. et al (2019)
	Treacher Collins Syndrome
	Subunit	Mutation	EM density	Predicted effect	Ref.
	RPAC1	R279Q	YES	Intra-domain instability.	Dauwerse J.G. et al (2011), Thiffault I. et al (2015)
		R279W	YES		Thiffault I. et al (2015)
	RPAC2	E47K	YES	These residues are involved in interactions with RPAC1 subunit, either through direct interactions or through intra-domain interactions that are very close to the binding region. Mutations might lead to RPAC1/RPAC2 interface instability and loss of assembly with the polymerase core.	Dauwerse J.G. et al (2011)
		T50I	YES		Dauwerse J.G. et al (2011)
		L51R	YES		Dauwerse J.G. et al (2011)
		G52E	YES		Dauwerse J.G. et al (2011)
		L55V	YES		Schaefer E. et al (2014)
		R56C	WEAK		Dauwerse J.G. et al (2011)
		L82S	YES		Dauwerse J.G. et al (2011)
		G99S	YES		Dauwerse J.G. et al (2011)
	VZV Susceptibility
	Subunit	Mutation	EM density	Predicted effect	Ref.
	RPC1	M307V	NO	Disruption of RPC3/RPC6/RPC7 assembly.	Ogunjimi B. et al (2017)
		R582C	YES	Solvent Exposed.	Carter-Timofte M.E. et al (2019)
		R437Q	NO	Solvent Exposed.	Ogunjimi B. et al (2017)
		Q707R	YES	Solvent Exposed.	Ogunjimi B. et al (2017)
	RPC3	L11F	NO	Disruption of RPC3/RPC6/RPC7 assembly.	Ogunjimi B. et al (2017)
		R84Q	NO		Ogunjimi B. et al (2017)
		R438G	NO		Ogunjimi B. et al (2017)
	RPC6	R50W	NO	Region not present in model.	Carter-Timofte M.E. et al (2018)
	Wiedemann-Rautenstrauch Syndrome
	Subunit	Mutation	EM density	Predicted effect	Ref.
	RPC1	G903R	NO	This residue is found close to a basic region of RPABC1. Mutation to arginine here may induce a mutual repulsion between RPC1 and RPABC1, destabilising the assembly.	Paolacci S. et al (2018)
		R1069Q	YES	Instability in the vicinity of the bridge helix. Also close to the RPC1-RPABC1 interface, destabilisation of this region could lead to loss of RPABC1 assembly.	Paolacci S. et al (2018)
		K1131R	NO	This is an intra-domain residue.	Paolacci S. et al (2018)
		D1292N	WEAK	This residue is proximal to a basic patch on RPABC1 at the interface with RPC1. Mutation of this residue would destabilise this interaction.	Paolacci S. et al (2018)
		G1335R	NO	Disruption of RPC3/RPC6/RPC7 assembly.	Paolacci S. et al (2018)
