# Supplementary material for: Structure of human RNA polymerase III
Source: Nat Commun. 2020 Dec 17;11:6409. doi: 10.1038/s41467-020-20262-5 (PMC7747717; doi:10.1038/s41467-020-20262-5)
Supplement: Supplementary file 6 — Source Data [file 41467_2020_20262_MOESM6_ESM.xlsx]

## Sheet: Fig. 1b
	Figure 1b

## Sheet: Fig 1c-Supplementary Fig. 1c-1d
	Figure 1c	Supplementary Figure 1c	Supplementary Figure 1d

## Sheet: Fig. 1d
	Figure 1d

## Sheet: Fig. 5a
	Figure 5a

## Sheet: Fig. 5b
	Figure 5b

## Sheet: Fig. 5c
	Figure 5c

## Sheet: Supplementary Fig. 1a
	Supplementary Figure 1a

## Sheet: Supplementary Fig. 6a
	Supplementary Figure 6a

## Sheet: Supplementary Fig. 6b
	Supplementary Figure 6b

## Sheet: Supplementary Fig. 6c
	Supplementary Figure 6c

[truncated: 2 more sheets: Supplementary Fig. 10b, Supplementary Fig. 10c]
